# Supplementary material for: Melatonin-Mediated Molecular Responses in Plants: Enhancing Stress Tolerance and Mitigating Environmental Challenges in Cereal Crop Production
Source: Int J Mol Sci. 2024 Apr 21;25(8):4551. doi: 10.3390/ijms25084551 (PMC11049982; doi:10.3390/ijms25084551)
Supplement: Supplementary file 1 [file ijms-25-04551-s001.zip]

Archive with 1 entries (1 files):
- ijms-2931285-supplementary.pdf
